# Supplementary material for: Latent Membrane Protein 1 (LMP1) from Epstein–Barr Virus (EBV) Strains M81 and B95.8 Modulate miRNA Expression When Expressed in Immortalized Human Nasopharyngeal Cells
Source: Genes (Basel). 2022 Feb 16;13(2):353. doi: 10.3390/genes13020353 (PMC8871543; doi:10.3390/genes13020353)
Supplement: Supplementary file 1 [file genes-13-00353-s001.zip]

Archive with 1 entries (1 files):
- genes-1531882-supplementary.pdf
